# Supplementary material for: Serum Angiopoietin-like Protein 3 Level Is Associated with Peripheral Arterial Stiffness in Patients with Coronary Artery Disease
Source: Medicina (Kaunas). 2021 Sep 25;57(10):1011. doi: 10.3390/medicina57101011 (PMC8538502; doi:10.3390/medicina57101011)
Supplement: Supplementary file 1 [file medicina-57-01011-s001.zip]

Archive with 1 entries (1 files):
- medicina-1352943-supplementary.pdf
